# Supplementary material for: ATG14 targets lipid droplets and acts as an autophagic receptor for syntaxin18-regulated lipid droplet turnover
Source: Nat Commun. 2024 Jan 20;15:631. doi: 10.1038/s41467-024-44978-w (PMC10799895; doi:10.1038/s41467-024-44978-w)
Supplement: Supplementary file 4 — Source Data [file 41467_2024_44978_MOESM4_ESM.xlsx]

## Sheet: Figure 1a
		mock	OA
		0.103	0.903
		0.149	0.534
		0.134	0.846
		0.183	0.448
		0.237	0.509
		0.202	0.762
		0.255	0.652
		0.199	0.813
		0.123	0.819
		0.216	0.765
		0.205	0.755
		0.214	0.662
		0.105	0.599
		0.172	0.725
		0.253	0.737
		0.205	0.55
		0.168	0.579
			0.802
			0.674
			0.755
			0.535
			0.63
			0.812
			0.727
			0.646
			0.728
			0.584
			0.795
			0.75
			0.823
			0.739
			0.734
			0.637
			0.824
			0.587
			0.634
			0.763
			0.783
			0.77
			0.749
			0.699
			0.66
			0.69
			0.615
			0.7
			0.679
			0.655
			0.715
			0.654
			0.758
			0.77

## Sheet: Figure 1g
								GFP	GFP-ATG14	GFP-ATG14WFY-RRR
								0.1	0.903	0.011
								0.102	0.534	0.01
								0.059	0.846	0.026
								0.044	0.448	0.128
								0.076	0.509	0.055
								0.066	0.762	0.103
								0.086	0.652	0.015
								0.102	0.813	0.053
								0.083	0.819	0.071
								0.09	0.765	0.007
								0.035	0.755	0.075
								0.081	0.662	0.052
								0.049	0.599	0.04
								0.059	0.725	0.061
								0.066	0.737	0.15
								0.05	0.55	0.051
								0.022	0.579	0.111
								0.08	0.802	0.076
								0.01	0.674	0.117
								0.03	0.755	0.045

## Sheet: Figure 1i
													Control	ATG14 KD
													10	21
													5	27
													4	19
													7	22
													3	28
													8	11
													10	20
													11	12
													5	26
													3	20
													6	17
													9	31
													12	20
													4	16
													7	19
													5	24
													8	31
													10	25
													3	18
													9	22
													6	29
													4	16
													8	33
													6	23
													7	28
													5	17
													2	30
													5	16
													3	21
													9	30
													2	42
													5	19
													11	24
													4	35
													6	22
													10	26
													6	28
													4	21
													8	17
													7	29
													6	14
													5	27
													4	16
													8	26
													3	37
													2	29
													10	20
													7	25
													4	18
													8	24

## Sheet: Figure 1k
		Vec	mCherry-ATG14	mCherry-ATG14WFY-RRR	CQ	mCherry-ATG14/CQ	Baf-A1	mCherry-ATG14/Baf-A1
		48	25	50	46	63	43	51
		51	18	43	40	55	62	49
		63	23	48	58	66	34	34
		44	29	40	70	49	45	44
		65	32	61	68	68	39	51
		51	11	52	59	51	47	56
		58	17	57	61	43	30	38
		39	21	49	66	58	52	42
		47	16	55	53	64	49	50
		53	22	43	57	51	32	48
		49	31	51	73	59	39	57
		40	26	62	69	67	47	44
		61	27	58	61	49	65	53
		69	19	47	58	40	36	49
		55	10	45	46	57	46	45
		42	18	40	59	66	32	53
		48	24	58	55	53	53	36
		50	16	66	41	64	57	41
		56	33	64	57	47	41	48
		66	17	53	62	48	37	47
		37	29	38	51	51	41	31
		41	21	45	49	59	60	52
		54	26	51	55	69	39	39
		43	14	59	57	55	42	43
		49	22	40	63	64	46	31
		53	35	63	56	51	38	50
		57	27	48	50	43	41	57
		42	13	42	41	51	52	46
		58	18	57	69	48	51	44
		50	22	51	60	55	44	33
		62	10	39	54	68	31	45
		58	16	48	49	57	48	50
		51	24	40	57	66	56	54
		47	30	53	64	59	61	59
		59	28	65	48	71	64	53
		44	12	55	58	53	44	46
		61	19	42	43	64	50	50
		52	21	70	55	72	32	47
		47	24	61	67	60	47	40
		56	28	58	58	47	46	37
		58	13	44	50	38	37	35
		69	23	37	41	49	44	41
		48	17	41	47	42	52	52
		40	24	55	73	51	49	46
		56	10	49	62	58	34	49
		51	31	57	58	64	42	42
		38	29	60	67	53	48	57
		42	18	53	74	46	37	30
		49	11	40	51	51	49	51
		55	25	59	63	63	43	55

## Sheet: Figure 1l
			Vec	mCherry-ATG14	mCherry-ATG14WFY-RRR	mCherry-ATG14/CQ	mCherry-ATG14/Baf-A1
			1	0.656716	0.921053	1.29851	1.08
			1	0.617647	0.923077	1.02941	1.05556
			1	0.7	1.30303	1.05	1.14286

## Sheet: Figure 2f
			Mock	ATG14 KD	CQ	CQ/ATG14 KD	S.S./CQ	S.S./CQ/ATG14 KD
			0	0	1	0	8	0
			0	0	0	0	11	4
			0	0	0	1	7	1
			1	0	3	0	15	2
			0	0	2	2	20	0
			0	0	0	1	14	0
			0	0	0	1	6	1
			1	0	1	0	15	3
			0	0	4	3	9	2
			0	0	0	1	8	1
			0	0	0	1	13	1
			0	1	2	0	6	0
			0	0	2	0	14	0
			0	0	5	0	10	0
			1	0	0	2	17	2
			0	0	1	1	6	0
			0	0	1	0	8	1
			0	0	2	1	4	0
			0	0	1	1	11	0
			0	0	3	1	7	2
			0	0	3	0	16	3
			0	0	1	0	6	0
			0	0	1	0	5	1
			0	0	4	1	9	1
			1	0	1	2	13	0

## Sheet: Figure 2m
				Mock/ATG14	OA/ATG14	OA/ATG14LIRm	OA/S.S./ATG14	OA/S.S./ATG14LIRm
				0	0	0	31	0
				0	0	0	24	0
				0	1	0	18	0
				1	0	0	26	0
				0	2	1	33	0
				0	1	0	28	0
				0	1	0	20	1
				0	0	0	24	0
				0	0	1	21	0
				1	2	0	26	1
				0	1	0	27	0
				0	1	0	31	0
				0	2	0	26	0
				0	0	0	23	0
				1	1	0	19	0
				1	0	1	37	1
				1	0	0	21	0
				0	1	0	24	0
				0	1	0	22	0
				0	1	0	18	0
				0	0	0	16	0
				0	0	0	20	0
				0	0	1	28	0
				0	0	0	26	0
				0	0	0	21	0
				0	1	2	17	2
				0	1	2	21	1
				0	0	1	20	1
				1	0	1	16	0
				0	0	1	34	0
				0	1	0	26	0
				0	0	0	27	1
				0	1	1	12	1
				1	1	1	18	2
				0	0	0	20	1
				2	0	0	19	0
				1	0	0	17	0
				0	0	0	29	0
				0	2	0	32	0
				0	0	0	14	0
				0	1	0	33	0
				0	0	0	17	1
				0	1	0	16	1
				0	0	1	24	0
				0	0	0	20	2
				1	3	0	30	1
				0	0	1	27	0
				0	0	0	19	0
				0	1	1	33	1
				0	0	0	15	0

## Sheet: Figure 2o
				Atg14 KO/mCherry	Atg14 KO/mCherry-ATG14	Atg14 KO/mCherry-ATG14LIRm
				78	11	53
				53	13	64
				40	8	47
				43	21	40
				58	16	51
				73	20	63
				66	15	60
				39	14	49
				61	8	40
				44	22	51
				49	13	66
				50	8	43
				53	6	56
				71	12	53
				67	7	48
				42	4	65
				38	10	58
				76	20	60
				44	11	48
				68	7	37
				37	18	44
				50	14	39
				61	9	52
				41	15	67
				49	16	70
				64	17	36
				58	5	65
				52	13	44
				50	21	63
				48	10	59
				38	18	43
				76	8	63
				55	8	41
				46	15	71
				57	12	42
				41	17	55
				72	9	67
				68	26	42
				63	4	33
				56	8	49
				64	13	54
				48	14	61
				40	9	53
				51	17	47
				63	13	51
				71	24	31
				64	8	46
				59	6	51
				52	11	67
				69	18	49

## Sheet: Figure 2p
					Atg14 KO/mCherry	Atg14 KO/mCherry-ATG14	Atg14 KO/mCherry-ATG14LIRm
					1	0.552632	0.973684
					1	0.74359	0.923077
					1	0.560606	1.0303

## Sheet: Figure 3a
				Control	STX18 KD
				1	3.67008
				1.47778	3.5265
				1.09487	1.91624

[truncated: 112 more sheets: Figure 3b, Figure 3c, Figure 3d, Figure 3e, Figure 3f, Figure 3h, Figure 3i, Figure 3j, Figure 3l, Figure 3m, Figure 3o, Figure 4a, Figure 4b, Figure 4c, Figure 4e, Figure 4g, Figure 4i, Figure 4k, Figure 4m, Figure 4n …]
